# Supplementary material for: Whole-Genome Identification and Analysis of Multiple Gene Families Reveal Candidate Genes for Theasaponin Biosynthesis in Camellia oleifera
Source: Int J Mol Sci. 2022 Jun 7;23(12):6393. doi: 10.3390/ijms23126393 (PMC9223445; doi:10.3390/ijms23126393)
Supplement: Supplementary file 1 [file ijms-23-06393-s001.zip]

Archive with 4 entries (2 files):
- ijms-1759733-supplementary/
- ijms-1759733-supplementary/Supplementary Figures and tables/
- ijms-1759733-supplementary/Supplementary Figures and tables/Supplementary Figures.pdf
- ijms-1759733-supplementary/Supplementary Figures and tables/Supplementary Tables.xlsx
