# Supplementary material for: Whole-Genome Identification and Analysis of Multiple Gene Families Reveal Candidate Genes for Theasaponin Biosynthesis in Camellia oleifera
Source: Int J Mol Sci. 2022 Jun 7;23(12):6393. doi: 10.3390/ijms23126393 (PMC9223445; doi:10.3390/ijms23126393)
Supplement: Supplementary file 1 [file ijms-23-06393-s001.zip › ijms-1759733-supplementary/Supplementary Figures and tables/Supplementary Tables.xlsx]

## Sheet: Table S1
Table S1. Pfam IDs and domains of gene families involved in triterpenoid biosynthesis
gene family	Pfam ID	Pfam Domains
AACT	PF00180	Thiolase, N-terminal domain
	PF02803	Thiolase, C-terminal domain
HMGS	PF01154	Hydroxymethylglutaryl-coenzyme A synthase N terminal
	PF08540	Hydroxymethylglutaryl-coenzyme A synthase C terminal
HMGR	PF00368	Hydroxymethylglutaryl-coenzyme A reductase
MVK, PMK, MVD, CMK	PF00288	GHMP kinases N terminal domain
	PF08544	GHMP kinases C terminal domain
DXS	PF13292	1-deoxy-D-xylulose-5-phosphate synthase
	PF02780	Transketolase, C-terminal domain
	PF02779	Transketolase, pyrimidine binding domain
DXR	PF13288	DXP reductoisomerase C-terminal domain
	PF08436	1-deoxy-D-xylulose 5-phosphate reductoisomerase C-terminal
	PF02670	1-deoxy-D-xylulose 5-phosphate reductoisomerase
MCT	PF01128	2-C-methyl-D-erythritol 4-phosphate cytidylyltransferase
MDS	PF02542	YgbB family
HDS	PF04551	GcpE protein
HDR	PF02401	LytB protein
IDI	PF00293	NUDIX domain
FPS	PF00348	Polyprenyl synthetase
SS	PF00494	Squalene/phytoene synthase
SE	PF08491	Squalene epoxidase
OSC	PF13243	Prenyltransferase-like
	PF00432	Prenyltransferase and squalene oxidase repeat
CYP450s	PF00067	Cytochrome P450
UTGs	PF00201	UDP-glucoronosyl and UDP-glucosyl transferase

## Sheet: Table S2
Table S2. FPKM values of triterpenoid skeleton biosynthetic genes
pathway	family	gene ID	Seed 7	Seed 8	Seed 9	Seed 10	Petal	Filament	Anther	Style	Ovary	Root 1	Root 2	Stem	Leaf
MVA	AACT	Co10308384	11.6667	124.803	198.3	153.753	33.4225	58.56	4.385	30.49	27.075	65.2433	108.98	29.2367	42.4733
		Co10164372	9.26333	132.537	227.677	192.42	37.365	69.725	5.11	38.0225	34.1575	85.0733	130.513	16.2133	25.67
		Co10103734	31.8933	37.54	35.4733	20.2133	10.06	12.22	7.9	8.8675	14.695	18.4233	31.88	19.61	23.5967
		Co10325473	62.4067	74.2367	44.53	29.19	18.18	30.7625	4.1775	10.3275	22.23	55.59	61.35	28.2267	58.0467
		Co10176701	0.143333	0.976667	1.45667	1.45	0	0.035	0	0.02	0.02	0.506667	0.23	0.06	0.113333
		Co10352593	0	0.233333	0.463333	0.186667	0.01	0	0	0.005	0	0.203333	1.14667	0.0133333	0
		Co10116127	23.6233	33.69	28.5967	27.29	2.6175	1.07	2.28	0.2175	3.63	73.7033	52.4533	2.60667	1.23333
	HMGS	Co10347101	13.4333	30.21	44.9767	52.6267	5.3975	8.67	1.5475	3.1725	6.5775	11.9833	21.79	3.39	4.40333
		Co10148399	11.6333	14.0933	20.4233	23.8	5.7325	9.245	2.1375	2.0775	5.53	10.5533	37.3233	3.11667	4.59667
		Co10226613	1.22333	0.603333	1.23667	0.393333	15.1375	10	10.5975	11.6425	2.6825	0.573333	3.05667	0.843333	3.42333
		Co10132195	8.8	11.5233	45.62	28.68	5.535	7.8025	1.4125	1.9975	6.5175	7.62333	11.7533	4.16333	7.54667
		Co10331698	14.8033	38.8	58.7933	63.6233	12.0675	20.525	3.6925	5.205	16.4025	30.81	55.6333	6.72667	9.85
		Co10369496	36.36	37.7	17.74	11.5433	129.048	97.165	72.405	78.17	35.575	21.3567	48.6533	41.3467	79.96
	HMGR	Co10265376	6.2	1046.96	1011.6	490.557	76.0925	161.125	450.288	4.5475	68.395	179.64	328.457	24.36	142.913
		Co10123389	0.43	0.316667	0.34	0.363333	3.74	7.2875	54.24	20.135	6.515	0.486667	0.91	2.35333	0.83
		Co10045244	4.64	6.12	1.37667	0.693333	84.89	64.0475	3.7625	28.8825	2.96	1.74667	0.58	9.98667	12.9
		Co10101014	0.5	0.286667	0.533333	0	0.03	0.05	18.8625	0.03	2.015	50.6167	56.2833	0.146667	0.15
		Co10042172	0.326667	0.506667	0.36	0.11	2.11	3.9225	3.33	2.75	3.5275	0.276667	2.01333	0.506667	1.97333
		Co10035822	5.47667	4.18333	0.933333	0.553333	33.07	26.17	1.74	11.6625	1.2675	0.953333	1.35333	3.27	1.78
		Co10228459	12.8233	5.26	3.98	1.95	176.368	100.017	54.565	148.57	22.2375	8.58333	13.0733	9.80333	6.64333
		Co10098294	5.06667	4.38	1.41	0.606667	30.9225	22.0725	2.3275	13.095	1.385	2.29667	4.21333	5.09333	6.28667
		Co10294954	0.406667	0.63	1.50667	0.213333	0.1675	0.165	95.2325	0.0825	4.375	38.91	68.69	0.473333	0.24
		Co10268765	6.89	2.85	0.846667	1.07333	71.805	39	20.355	54.015	10.92	1.67667	4.69	3.40333	2.03333
		Co10111217	2.91667	2.33333	0.743333	0.52	37.5925	29.9125	3.265	18.875	2.54	0.45	0.856667	4.47	6.54
		Co10010735	3.86667	2.13333	0.326667	0.0833333	50.9325	42.3775	3.675	18.7175	2.8525	0.17	0.12	3.19667	4.27667
		Co10091607	0.166667	0.456667	0.216667	0.153333	3.02	7.1875	1.925	9.06	5.3175	3.85667	4.39333	1.59	0.993333
		Co10084062	0.903333	6.81333	2.48333	1.01333	12.7625	17.975	17.1475	18.96	4.945	5.10667	10.5567	0.926667	1.10667
		Co10172359	0.0366667	0.146667	0.326667	0	0.06	0.0525	39.31	0.06	1.0875	12.8433	18.7367	0.07	0.106667
		Co10081822	3.14	2.58333	1.37	0.313333	79.33	60.255	5.1275	31.0125	3.325	0.286667	1.26667	10.9633	15.7167
		Co10028496	2.45667	2.41	1.33	1.11	1.3725	2.31	1.2875	5.6025	4.3775	5.43	6.62333	0.836667	0.693333
		Co10058306	0.473333	0.806667	0.886667	0.9	1.065	1.6325	1.0575	5.6925	3.94	4.85333	6.79333	1.54	0.71
	MVK	Co10347862	17.46	18.1133	24.7	18.4967	5.8875	4.37	47.4225	7.4325	12.59	15.7833	19	12.44	13.87
		Co10038708	12.46	14.4467	16.6633	12.4633	4.2775	3.5075	21.745	5.8425	9.325	17.7167	14.1233	10.12	8.55333
		Co10297207	11.8767	18.66	22.5067	23.98	3.365	3.585	0.6925	4.695	8.11	36.87	52.3467	8.37333	7.82667
		Co10392085	7.36333	12.6533	15.62	12.28	3.64	3.26	0.8875	5.1	7.1625	17.6567	38.1233	6.93667	9.48333
	PMK	Co10270521	2.34333	3.36	5.91333	3.45	0.8875	0.76	0.1075	1.0675	2.1525	6.58	7.49	1.64333	1.33667
		Co10049643	2.66	4.03667	4.95333	2.74667	1.27	1.2175	0.4225	1.785	2.645	2.42667	3.61	1.75667	1.65
		Co10002598	3.75333	5.47	5.26	2.19667	0.9275	0.715	0.1325	1.19	2.4675	5.60333	3.65667	1.66	2.20333
		Co10170221	7.55333	10.5867	12.3167	12.1867	5.8175	5.1525	0.985	5.6625	8.465	16.36	16.87	3.63667	4.39333
		Co10176943	7.27667	8.90667	9.65667	11.12	4.47	4.335	0.7725	4.045	5.7375	12.35	13.0367	3.42667	4.26667
		Co10019796	6.79667	3.55667	4.67667	2.46333	1.695	0.8375	0.1	3.9125	3.1475	5.19667	5.87	2.38	3.46333
	MVD	Co10332367	0	0	0	0.04	0	0.03	0.005	0.0075	0.015	0	0	0.00666667	0
		Co10344984	0	0.03	0.133333	0.623333	0	0	0.0175	0	0	0.0533333	0	0.183333	0.00666667
		Co10325231	3.58333	2.91333	2.54	0.503333	0.23	0.29	0.31	0.075	0.755	0	0	1.54	0.186667
		Co10069509	3.57333	2.66333	6.72	4.28	17.1675	14.7125	4.8625	16.1175	21.1425	2.21667	4.63	7.54333	6.39
		Co10261083	5.87333	10.4333	17.79	8.22333	11.9225	10.3825	3.9525	12.145	15.425	8.57667	25.8167	8.92333	6.62
		Co10336399	4.04	5.20333	7.19	6.45667	13.6725	10.1575	3.2225	19.2875	16.9175	0.356667	0.21	9.71	6.46667
		Co10135484	6.74667	8.11667	13.99	6.98	14.285	12.225	3.43	14.55	18.275	0.19	0.98	8.02333	6.17
		Co10165380	2.98667	7.40667	11.0767	13.21	19.465	13.3325	5.705	16.5125	15.345	12.2533	21.0333	11.25	5.49333
		Co10123498	8.81667	7.42333	7.26667	10.7433	12.5175	11.64	4.1725	11.0725	19.3225	1.42	0.203333	8.82667	9.37667
MEP	DXS	Co10254047	1.5	3.11333	2.52667	1.06667	1.095	0.94	0.1375	2.07	2.35	1.41	1.68667	6.92	7.87333
		Co10207706	0.456667	0.873333	1.41333	0.56	0.0575	0.075	0.02	0.215	0.325	0.593333	0.34	0.836667	1.22333
		Co10358777	6.03	8.85	10.07	2.56333	39.855	119.445	0.7625	32.2175	49.6	27.3533	21.4733	45.2967	40.9367
		Co10401111	5.35	8.37667	9.69667	3.81667	45.99	104.19	1.6925	41.645	56.7625	37.6433	19.73	42.39	43.7533
		Co10262275	0.0366667	0.133333	0.06	0.156667	0.0225	0	0.0075	0.01	0	0.16	0.0933333	0	0
		Co10204123	0	0.0166667	0.05	0.06	1.18	0.7425	0.4275	0.895	2.09	0	0.0266667	0.646667	1.15
		Co10204126	0	0	0	0	0.105	0.155	0.01	0.0325	0.335	0	0	0.153333	0.236667
		Co10204128	0.14	0.11	0.08	0.07	1.9	1.315	0.44	1.9625	2.785	0	0.0633333	2.57333	2.33333
		Co10287956	3.07333	1.61333	0.05	0	7.9475	16.2375	0.105	2.085	0.8925	1.31	0.983333	0.156667	5.06
		Co10386358	1.21333	3.06	1.45667	0.546667	30.27	56.3075	0.025	2.5325	0.395	12.8767	15.94	0.173333	0.153333
		Co10327803	0	0.106667	0	0	28.6775	211.735	7.245	4.47	18.24	3.57667	1.97	13.0333	7.92333
		Co10279258	1.09	0.876667	1.52333	0.16	0.6975	0.33	0.1175	0.4825	0.6075	0.35	0.366667	2.69	2.57667
		Co10205183	0	0.38	0	0	26.83	186.958	8.2725	4.0925	36.8	6.25667	3.44333	13.14	10.5
	DXR	Co10003663	0.356667	0.673333	0.446667	0.616667	1.085	3.925	0.61	0.3375	0.87	1.58667	1.29667	0.136667	0.03
		Co10020353	0.38	0.8	0.36	0.55	0.0825	0.3075	0.0475	0.065	0.1075	1.66	1.99	0.0366667	0.0566667
		Co10410563	0.0833333	0.166667	0.263333	0.1	0.085	0.635	0.1075	0.1025	0.165	0.576667	0.69	0.0333333	0.0166667
		Co10106287	4.90333	5.91	9.46667	6.46667	81.565	250.498	38.65	25.4675	48.89	17.0633	11.6933	17.0167	20.0133
		Co10250912	3.38	2.48333	5.25	4.45333	37.045	127.528	10.18	12.9975	20.21	6.03667	10.16	4.97333	4.90667
		Co10104428	2.88333	3.83	4.29667	3.69333	32.2875	86.175	10.64	6.675	18.375	11.0133	8.64333	5.04667	4.83333
	MCT	Co10393115	6.51	4.74333	6.35	4.45	2.2425	3	0.68	1.9525	2.3875	2.34	1.66667	4.50333	8.19
		Co10380047	9.27667	7.26	6.92333	7.6	1.895	2.86	0.455	1.7	7.1125	5.04667	8.22	4.13667	6.14
		Co10338315	11.28	8.13	10.3867	7.87333	2.4175	3.2925	0.635	1.9025	7.0625	7.11667	8.35	3.54333	7.50333
	CMK	Co10340153	2.67	1.41	2.69	2.70667	2.2325	16.515	1.74	2.15	6.4325	0.9	0.626667	1.04667	0.52
		Co10226290	0.356667	0.766667	0.913333	1.13333	0.5575	2.875	0.38	0.505	1.6475	2.29333	1.30667	0.24	0.2
		Co10074611	1.44	3.56667	2.91667	2.06333	3.4675	12.7575	1.985	2.465	3.3725	0.74	1.45333	3.47	6.48
		Co10244499	0.99	1.17667	2.82333	2.01667	1.47	5.3625	0.935	1.24	1.7725	2.44333	4.20333	4.26667	7.19
		Co10066072	2.46667	3.20333	3.32333	3.26	2.12	7.3875	0.795	1.7575	2.2425	2.32	2.53	2.69333	4.56
		Co10214682	8.78	6.37667	6.97667	3.24667	1.095	0.9875	0.275	0.8	2.3825	3.8	3.34333	1.47667	1.96
		Co10175587	17.7267	11.7433	10.94	5.88667	2.6625	7.0075	1.3125	2.5025	5.21	4.75333	4.02333	4.09333	5.28
		Co10282177	2.89	1.8	3.93333	2.02333	2.7975	11.5525	1.5525	2.365	4.0075	0.883333	0.4	0.196667	0.363333
	MDS	Co10138354	12.3233	17.1933	19.25	13.01	17.09	39.8125	10.6925	13.89	12.1175	54.83	46.29	17.9533	12.7333
		Co10283414	30.48	35.7067	35.5667	27.7933	36.7175	92.25	74.365	27.22	29.9375	101.74	99.8233	27.4	20.2767
		Co10132466	0	0	0	0	0	0	0	0	0	0	0	0	0
		Co10331932	0	0	0	0	0	0	0	0	0	0	0.14	0	0
		Co10212743	0	0	0	0	0	0	0	0	0	0	0	0	0
	HDS	Co10288761	61.0667	51.87	44.8167	20.67	19.1975	55.9925	5.87	29.33	23.775	28.8867	27.2033	19.1767	32.4233
		Co10222366	33.1067	19.63	18.3433	10.9367	126.693	265.885	5.06	149.828	30.8675	47.2367	46.96	74.2067	69.5833
		Co10033384	0.956667	0.593333	0.916667	0.7	0	0	0	0	0	1.57333	3.78667	0	0
	HDR	Co10192060	105.693	165.283	224.497	259.297	199.845	447.505	78.6725	124.503	105.538	199.26	243.893	147.91	173.52
IPP-related downstrem	IDI	Co10171277	12.35	58.6833	93.7033	59.7333	17.325	24.04	3.2875	6.2125	22.7575	72.75	118.947	30.4133	8.09
		Co10311018	13.3067	63.56	102.763	54.6	8.58	13.825	2.4925	4.605	19.3975	89.2333	97.7267	24.05	11.7067
		Co10324574	10.8567	19.7367	20.15	17.8733	55.51	108.853	7.96	31.2425	25.09	16.6	18.5467	13.9267	10.5933
		Co10367020	9.18	14.5667	25.7067	23.0633	39.2975	46.8425	4.9575	25.45	21.9375	14.55	19.0333	11.66	12.9
		Co10225034	11.3633	18.67	30.29	47.2967	36.8225	44.605	4.3775	26.4425	23.905	18.5767	27.56	9.17	11.2067
	FPS	Co10344438	7.98	36.5767	51.1467	52.7267	4.83	4.2325	3.1425	6.7325	5.0875	14.2133	6.72	9.01667	10.3633
		Co10247941	18.7767	88.5433	140.353	86.2867	4.735	5.945	4.76	6.2	5.7675	26.7133	35.3167	9.30667	10.1267
		Co10108045	10.48	104.16	108.423	131.937	4.55	4.1175	4.635	6.0525	5.34	48.6233	108.307	6.94	6.95667
		Co10372854	17.8	26.6567	25.1767	25.0867	14.99	13.94	1.195	10.4375	15.21	19.1633	23.2433	62.5167	82.7467
		Co10305089	19.1933	14.1367	19.24	15.53	34.485	29.465	2.4775	22.7625	35.285	18.6467	29.8767	18.98	19.6133
	SS	Co10060702	0	0	0	0	0	0	0	0	0	44.1267	64.9433	24.77	42.6233
		Co10181969	15.5533	28.95	28.5733	23.6467	22.865	19.385	6.97	18.2275	16.8475	73.0167	81.1933	18.9467	34.23
	SE	Co10007084	3.18667	5.29	1.74	0.433333	26.7875	18.2925	13.2875	5.3075	4.61	0.846667	0.746667	22.04	28.6933
		Co10009225	1.13	4.34333	4.2	0.25	0.5225	0.145	0.26	0.67	1.775	3.54667	4.73667	6.43333	2.7
		Co10046874	1.15	3.35333	1.66	0.686667	5.675	9	5.92	2.785	2.355	1.43667	3.20333	7.71	11.99
		Co10029415	1.59333	6.15333	2.8	1.48	10.5125	8.46	5.8	4.1525	3.265	7.33	7.67667	9.57	17.24
		Co10322248	9.69667	923.437	990.27	444.583	1.305	0.5525	125.298	16.5325	1.9675	288.65	447.553	11.06	27.6833
		Co10374146	23.4533	34.13	3.99333	3.35667	141.147	111.537	323.282	69.805	6.34	31.6233	68.04	7.57667	17.5633
		Co10313778	2.16	7.98333	0.723333	1.01	3.87	3.89	0.0725	0.8425	0.725	0.0933333	0.0833333	2.96333	2.16667
		Co10241281	3.56333	6.16667	0.86	1.14667	4.48	3.39	0.0275	1.435	1.2975	0.913333	1.36333	5.31	3.03667
		Co10212876	3.54	4.65667	1.03	0.453333	3.19	2.67	0.03	0.7625	0.245	0.703333	1.45667	2.66667	1.43
		Co10150644	4.87	3.63	3.19	2.12	0.7825	0.3325	0.335	0.1775	1.34	0.71	0.666667	1.76333	3.34
		Co10290755	7.01667	5.20667	3.36667	2.71	1.535	1.0075	1.7625	0.8675	3.6425	1.52667	1.29667	1.92333	4.21
	OSC	Co10339102	0.0233333	0.406667	1.54667	0.116667	0.1525	0	0	2.185	0	44.55	77.2267	12.6433	3.45667
		Co10051732	0.0466667	17.3767	56.1633	50.09	0.29	6.705	0.3275	0.24	0.05	17.6467	17.39	4.79	11.0033
		Co10389481	0.136667	3.36	9.74333	0.563333	0.1775	0.0225	0.0075	1.4675	0.1825	44.22	94.82	9.23333	1.96
		Co10319374	0.616667	0.183333	0.153333	0	0.025	0	0.025	0.02	0.0325	0.106667	0.123333	0.0466667	0.05
		Co10341662	0	0	0.03	0.0366667	0	0.01	0	0.0275	0.0075	0	0	0.0133333	0
		Co10341682	0	0	0.0366667	0	0.0525	0.0325	0.005	0.1175	0.05	0.126667	0.08	0.75	0.766667
		Co10341753	1.62333	0.333333	0.346667	0	0.025	0.0025	0.0175	0.08	0	0.03	0.103333	0.0633333	0.0466667
		Co10341759	0	0	0	0	0	0.005	0.015	0.1025	0.0025	0.0733333	0	0.0233333	0.116667
		Co10341760	0	0	0	0	0	0.0025	0.0275	0	0.0075	0.04	0.0366667	0.00666667	0
		Co10341766	0	0	0	0	0.0375	0.0325	0.175	0.0525	0.0675	0.196667	0.503333	0.0766667	0.17
		Co10341770	0	0.0266667	0	0	0	0.0225	0.225	0.0875	0.0075	0.13	0.943333	0.02	0.0866667
		Co10360489	0	0.0266667	0	0	0	0.0075	0.0925	0.015	0	1.38333	2.75667	0.00666667	0.113333
		Co10360541	0	0.153333	0.0666667	0	0.1825	0.0325	0	0.5175	0.0025	0.0333333	0.0333333	0.353333	1.06667
		Co10307369	1.56	0.703333	0.166667	0.193333	0.0025	0	0.0025	0.3225	0.05	0.08	0.156667	3.14	0.266667
		Co10307396	0.11	27.1333	60.93	35.8833	0.155	0.22	0	0	0.005	7.22	11.2033	6.58333	16.7533
		Co10286810	0.0866667	0.136667	0.0266667	0	0	0.01	0.0025	0.0825	0.0225	0.18	0.103333	8.59333	0.3
		Co10286823	0	0.0433333	0.0233333	0.06	0	0	0	0	0	0	0	0.00666667	0.00333333
		Co10286833	0	0.03	0.0933333	0.12	0	0	0	0	0	0.0666667	0.196667	0	0
		Co10286845	0.113333	37.0267	98.24	36.0533	0.1525	0.53	0.21	0.0925	0.0325	24.5833	27.82	7.33667	14.4067
		Co10176456	0.123333	64.5967	102.11	39.95	0.525	6.8175	0.39	0.3525	0.17	40.1833	41.8533	11.57	24.5167
		Co10176474	0	0	0	0.24	0	0.005	0.0025	0.0075	0.0025	0.12	0	0.0566667	0.03
		Co10176480	3.56	0.44	0.27	0	0.0125	0.065	0.0175	0.055	0.3175	0.23	0.0566667	4.90333	0.356667
		Co10126569	0	0.206667	0.53	0	0.015	0	0	0.025	0.355	0	0	0.93	0.00333333
		Co10352372	0.11	27.5667	54.9667	38.37	0.32	4.0525	0.14	0.125	0.0925	4.85333	21.05	5.60333	10.1533
		Co10352391	0	0.0266667	0	0.1	0.01	0.01	0	0.0025	0.01	0.0566667	0.04	0.0466667	0.0133333
		Co10352396	0.0533333	0.0566667	0.0266667	0.26	0	0.005	0	0	0	0.0266667	0.0233333	0.623333	0.0366667
		Co10350615	0	50.76	87.1367	37.6033	0.325	0.3225	0.08	0.085	0.0075	10.2933	11.9467	16.4933	21.9433
		Co10350633	0	0	0.12	0.553333	0	0	0.0075	0	0	0.616667	0.103333	0.00666667	0.00333333
		Co10352394	0	0.0466667	0.09	0.0566667	0	0.005	0.175	0	0	0.103333	0	0.00666667	0
		Co10411291	0	0.11	0.116667	0.106667	0.025	0.035	0.0025	0.0425	0.0775	10.82	10.74	0.0933333	0.123333
		Co10022113	14.0367	17.4233	15.72	39.1567	13.345	10.38	2.225	7.89	5.7725	4.21	7.14	15.11	13.0367

## Sheet: Table S3
Table S3. Information of candidate genes from WGCNA analysis
gene ID	family	GS	kME	gene name	Average FPKM
					seed 7	seed 8	seed 9	seed 10
Co10031467	CYP71	0.896741	0.930096	CoCYP71-1	1.19667	55.17	150.64	88.2367
Co10025925		0.905828	0.92205		1.83333	107.74	273.65	145.613
Co10361566		0.881247	0.937644		1.64333	13.3967	27.4167	14.4667
Co10034906		0.822345	0.815181		0.17	4.19333	13.2	4.05
Co10007514		0.89967	0.952429		0.05	15.13	35.8267	20.51
Co10114894		0.921194	0.960284		0.87	164.92	333.933	214.67
Co10049001		0.838675	0.904479		0.183333	6.80333	20.83	19.05
Co10152449		0.933779	0.957815		1.91	16.3467	35.9867	20.7133
Co10007515		0.888666	0.907268		0.366667	20.9133	36.1967	14.68
Co10237269		0.805654	0.807916	CoCYP71-4	4.97667	33.7433	31.85	9.55667
Co10138670		0.763592	0.792906		0.28	2.94667	8.32	11.6333
Co10247805		0.736092	0.798417	CoCYP71-2	0.0733333	1.46	4.03	7.73
Co10001338		0.85175	0.892865		0.31	2.80667	7.15333	8.18333
Co10384492		0.947138	0.851435	CoCYP71-3	0.0366667	3.06	8.22333	2.55
Co10164819	CYP72	0.811699	0.875089	CoCYP72-2	16.8433	40.9067	36.4233	22.01
Co10182373		0.893813	0.925117	CoCYP72-1	0.0733333	13.3	22.2167	22.34
Co10220032		0.837802	0.944857		0.0866667	14	22.3933	24.11
Co10373936	CYP73	0.83272	0.899333	CoCYP73-1	3.29	9.44333	12.0533	6.58333
Co10031459	CYP79	0.723113	0.76939	CoCYP79-1	0.16	3.46667	7.78333	7.52333
Co10114888		0.82718	0.834241		0.233333	23.9333	37.2133	33.5433
Co10048999		0.767793	0.837722		0.1	6.64	11.9767	16.3167
Co10374043	CYP81	0.886464	0.923066	CoCYP81-1	5.33333	13.5633	21.7667	15.11
Co10373934		0.836637	0.907752		1.16	5.24667	6.88333	5.99333
Co10373949		0.943267	0.964093		6.67667	18.68	39.54	25.1533
Co10373954		0.896702	0.918961		2.72333	12.0933	18.47	12.1267
Co10373930		0.855093	0.914168	CoCYP81-2	0.593333	4.93667	4.19667	4.87
Co10228936	CYP83	0.930751	0.852192	CoCYP83-1	0.57	6.35	8.53333	6.01667
Co10319325	CYP87	0.899608	0.978112	CoCYP87-1	2.66667	503.077	614.837	616.13
Co10341811		0.916853	0.950437		1.44	198.29	351.58	312.743
Co10360453		0.956676	0.932562		1.63667	243.41	565.987	417.197
Co10315152	CYP701	0.809962	0.920394	CoCYP701-1	4.43	9.64667	15.6267	14.3133
Co10146239		0.710785	0.775431		3.83	10.2767	13.4667	5
Co10354367		0.835075	0.932412		2.7	8.68333	10.0733	9.48333
Co10034218		0.814649	0.850862		2.21333	3.14333	8.63667	3.04667
Co10075458	CYP707	0.969652	0.921061	CoCYP707-1	1.95	35.5433	93.23	34.63
Co10270208		0.951265	0.959995		5.45	84.1833	224.227	128.367
Co10082556	CYP716	0.889235	0.973097	CoCYP716-2	0.216667	842.22	903.01	807.573
Co10176845		0.924013	0.946048	CoCYP716-1	0.493333	845.037	2423.81	2049.19
Co10170379		0.880093	0.917688		0.43	828.543	2751.22	2337.06
Co10370000		0.966404	0.897285		0.51	544.54	1739.04	982.51
Co10367066	CYP724	0.773044	0.801282	CoCYP724-1	4.14333	11.2	11.04	5.61333
Co10409297	UGT71	0.850908	0.926715	CoUGT71-1	0.803333	2.60333	3.84667	2.75333
Co10393886	UGT72	0.731242	0.777086	CoUGT72-1	1.64333	10.6333	5.28333	4.33667
Co10373757	UGT73	0.955387	0.94168	CoUGT73-1	4.57333	638.187	1386.96	708.91
Co10269353		0.835391	0.82352		0.0366667	1.65	4.18333	2.66
Co10003455		0.842723	0.927159		0.596667	51.91	57.7867	52.74
Co10132262		0.761131	0.861243	CoUGT73-2	1.42333	90.98	238.93	219.52
Co10347024		0.935076	0.934602		10.4933	124.083	157.687	136.033
Co10232017		0.818815	0.777374	CoUGT73-3	2.36	6.99333	11.0867	6.03333
Co10070252		0.770518	0.793103	CoUGT73-4	1.87333	70.1	44.27	36.1433
Co10263375		0.875665	0.828297		0.156667	69.4567	60.5067	25.6133
Co10240513	UGT74	0.781006	0.855533	CoUGT74-1	1.34	3.42333	5.58	4.08333
Co10405612		0.831721	0.900086	CoUGT74-2	12.5933	93.7733	74.2833	46.8333
Co10394228	UGT75	0.841499	0.912805	CoUGT75-1	0.0466667	19.46	30.1067	29.1033
Co10256106		0.897919	0.884424		0.136667	18.23	29.64	18.3833
Co10264410		0.70767	0.832787		0	8.66	6.93667	8.97333
Co10368735	UGT76	0.832271	0.712359	CoUGT76-1	2.93	4.17667	7.05667	2.85667
Co10205305	UGT78	0.84875	0.934871	CoUGT78-1	1.29667	26.2167	24.9533	26.36
Co10205258		0.869659	0.943316		0.246667	8.21	8.7	7.19333
Co10367815	UGT79	0.936547	0.902704	CoUGT79-1	6.5	49.9667	113.28	46.4633
Co10127782		0.771088	0.854612		9.79333	58.9267	142.247	248.94
Co10040497		0.856487	0.87757	CoUGT79-1	0.52	6.97667	15.57	12.3467
Co10329860	UGT80	0.700627	0.845442	CoUGT80-1	14.7433	30.9367	30.4833	41.0533
Co10243804		0.853075	0.900972		6.77667	13.8033	16.39	13.11
Co10224998		0.744825	0.903193	CoUGT80-2	9.48	20.74	15.4233	23.1333
Co10340983		0.725445	0.892203	CoUGT80-3	9.5	13.3733	17.8233	21.5
Co10231106	UGT85	0.754955	0.813209	CoUGT85-1	3.20333	10.7767	10.0267	3.09
Co10188505	UGT90	0.814856	0.788868	CoUGT90-1	2.64	32.8267	33.3967	23.6833
Co10266906		0.836265	0.941888		0.0766667	13.0833	21.3433	23.64
Co10312679	UGT91	0.83287	0.716255	CoUGT91-1	0.39	5.27667	13.3933	7.04667
Co10268515		0.815878	0.706169		0.32	4.95	7.06333	0.976667
Co10287966		0.764612	0.785648	CoUGT91-2	0.92	2.95333	2.90667	1.69333
Co10252183	UGT93	0.903796	0.954458	CoUGT93-1	0.283333	174.897	278.983	168.463
Co10252172		0.875366	0.89258	CoUGT93-2	0	6.06333	10.9967	3.54667
Co10123753	UGT94	0.736604	0.875335	CoUGT94-1	0.233333	6.07333	5.47333	7.13667
Co10336519		0.891067	0.82038		0	2.6	8.43333	4.26667
Co10194776		0.927886	0.869706		0	6.74667	9.77667	8.38
Co10260883		0.846639	0.866505		0.04	11.1	28.5933	13.33
Co10155938		0.745354	0.833184	CoUGT94-2	1.71667	51.24	41.61	18.19
Co10092324		0.873583	0.905237		3.21667	67.5933	72.2667	31.77
Co10258444	UGT708	0.848138	0.867318	CoUGT708-1	9.24	34.8533	28.5033	16.5067
Co10125879	bHLH	0.913724	0.967867	CobHLH-1	1.29333	6.99667	14.9	13.43
Co10322149		0.862993	0.959036	CobHLH-2	20.8933	209.617	193.047	237.06
Co10296041		0.94428	0.965264	CobHLH-3	0.573333	2.25333	3.36333	2.65333
Co10245964	LBD	0.900232	0.978083	CoLBD-1	0.74	23.47	36.39	26.04
Co10237369	GRF	0.833759	0.952929	CoGRF-1	4.4	64.31	87.1967	106.22
Co10153050		0.891133	0.962298	CoGRF-2	2.26667	27.11	31.5	19.8533
Co10290735		0.886176	0.969948	CoGRF-3	3.78667	12.8367	23.18	22.6867
Co10150659		0.9022	0.96737		3.53	12.08	21.1433	22.9167
Co10340991	B3	0.880628	0.954002	CoB3-1	0.876667	54.89	63.74	51.0333
Co10125995		0.85924	0.956882		0.913333	93.1233	96.0233	85.4333
Co10314688		0.898511	0.953324	CoB3-2	1.40333	4.75	6.68667	3.91667
Co10373427		0.821792	0.95555	CoB3-3	41.4233	133.823	155.27	203.053
Co10411761	ATPase	0.843682	0.961734		20.8867	63.9267	61.0967	62.9267
Co10177007	GAGA	0.879335	0.952345		10.1533	16.6267	21.6567	17.4267
Co10374395	GATA	0.933768	0.986331		9.9	33.97	56.6967	42.7967
Co10190181	MYB	0.851669	0.942189	CoMYB-1	0	2.32333	3.53	4.21667
Co10051938		0.950129	0.905583		0	2.84333	6.25333	3.45667
Co10242197		0.865823	0.909349	CoMYB-2	0.52	8.85	11.4533	7.11
Co10373422		0.896416	0.933893	CoMYB-3	2.58333	12.11	22.0067	11.52
Co10254073		0.948757	0.93156	CoMYB-4	1.00667	6.8	10.2467	6.74667
Co10048341		0.863465	0.908985	CoMYB-5	2.26667	6.25	6.74	3.3
Co10000979		0.854617	0.915975	CoMYB-6	4.23667	10.0567	15.8533	9.51
Co10159085		0.857674	0.915354	CoMYB-7	18.5833	40.3033	41.12	27.56

## Sheet: Table S4
Table S4. Relative Expresstions of candidates
gene mane	Forward primers 5'→3'	Rewards primers 5'→3'	6-30			7-15			7-30			8-30			9-30			10-20			Correlation coefficients
bAS	GAGGTTGAAGGTAGCAGAAGG	GAAGGCGGAGAAGAACATCG	1	1	1	52.59	67.96	47.72	144.67	146.69	136.87	611.69	532.51	539.94	457.2	503.79	479.93	664.75	651.07	558.99	1
CoCYP71-1	GGCTTCCTGCTCTCATCATC	CGAGTTGGTGGAGGTTGC	1	1	1	1.05	1.06	1.19	2.04	2	2.17	10.03	12.52	12.44	9.3	9.83	9.96	10.24	9.43	9.69	0.958**
CoCYP71-2	AGAATAACAGAAAGTGGTAAAGGG	GTTGATGATGTCTCGCTTCC	1	1	1	4.04	3.21	4.01	10.36	9.47	9.4	26.05	25.87	24.48	22.21	19.07	19.61	40.32	39.76	40.04	0.948**
CoCYP71-3	GGATGAAGCCTAAGTTGATGAAG	TTAATGTTGTCGTCTGTGATGG	1	1	1	5.44	7.43	6.2	9.94	10.29	9.87	130.99	164.66	163.52	42.32	46.96	38.14	53.94	48.95	42.62	0.712**
CoCYP71-4	TGAGAGCCGTGATTAAGGAAG	GCCCAAGCATTAGTCATAACC	1	1	1	0.95	0.99	1	0.91	0.95	0.98	1.32	1.68	1.57	1.27	1.25	1.03	0.62	0.6	0.69	0.13
CoCYP72-1	TGACGAGCATTACCAGACAAG	CTTTCCATATCACACACTTCTTACC	1	1	1	0.45	0.47	0.4	0.53	0.48	0.42	2.76	2.96	2.74	2.02	2.4	2	1.42	1.15	1.1	0.721**
CoCYP72-2	ACCAACGAAGACAAACACAAAG	CAACAAGTCATTATCTCCATCTCC	1	1	1	2.87	3.56	3.46	1.82	1.79	1.84	2.68	2.99	2.93	1.01	1.19	0.97	0.66	0.63	0.6	-0.239
CoCYP73-1	CAGCCTCCACCACTCCTC	CAACCATCCTCATCATCACATTC	1	1	1	1.14	1.3	1.17	1.04	0.9	0.96	2.14	2.87	2.55	2.85	3.05	2.55	1.93	2.1	1.71	0.812**
CoCYP79-1	CTTATCAGCCGCACTTTCAC	ACAACCCTTACATTTACCAAACC	1	1	1	3.28	3.79	2.57	3.23	3.02	2.68	8.42	10.01	8.42	5.55	6.29	6.56	9.47	7.96	7.48	0.951**
CoCYP81-1	CAGCCTCCACCACTCCTC	TCCTCATCGTCACATTCATAACC	1	1	1	0.89	1.04	1.32	0.78	0.83	0.83	4.39	6.03	6.2	6.65	7.28	5.83	5.07	4.97	5.25	0.896**
CoCYP81-2	AGCCTGAATACTACTCTGATGAC	CTTTCTTTAACACCTCTGGATGG	1	1	1	3.72	3.78	2.2	3.62	3.55	3.22	15.1	13.06	11.37	4.62	6.62	6.22	3.36	4.98	6.05	0.684**
CoCYP83-1	CCAAGCAATACGGTCCTCTC	TTTCTCATTTCCCTCCAGTAGTC	1	1	1	0.68	1.05	0.79	1.86	1.07	1.78	4.7	4.18	6.25	15.38	17.19	15.07	16.6	15.93	13.49	0.809**
CoCYP87-1	CAGTTGGGTTGTGTGTTGTAG	GTTGGGCATAAGAAGTTGAAGG	1	1	1	38.23	38.23	33.28	50.8	56.75	56.75	162.77	197.63	180.6	117.51	118.33	110.41	78.61	77.53	68.44	0.783**
CoCYP701-1	GTTGTGTCAGCATCCATACTTG	GATTCTCCCATTGTTTCTCGTC	1	1	1	1.98	2.63	2.49	2.11	2.23	2.28	2.84	3.94	4.55	2.39	2.84	2.84	0.87	0.75	0.83	0.220191
CoCYP707-1	ACCGCCAGTGTCCTAACG	TCTCATTATCTCCTCTTGCTCTTC	1	1	1	0.19	0.21	0.22	1.06	1.01	1.03	2.46	2.89	2.93	3.34	3.51	2.48	1.16	1.12	0.97	0.633**
CoCYP716-1	ACGACAGAATGGAACGACAC	GCAGACGAGGTAGCAAGAG	1	1	1	27.22	30	24.7	216.27	251.89	160.53	3118.57	3582.29	3342.4	3436.36	4260.09	3532.97	1636.8	1625.5	1395.6	0.809**
CoCYP716-2	AAGTTCGTATTTGACAGGATAGC	GGATGTTTGGTTGGAAGATGG	1	1	1	77.35	77.35	87.63	130.09	132.82	127.41	506.12	589.49	663.22	362.88	495.7	380.92	164.66	130.09	166.96	0.701**
CoCYP724-1	GAGCAACAATCCACACAACAC	ACTTCAACTTCAACTTCAACTTCC	1	1	1	2.04	2.54	2.41	2.29	2.54	2.51	0.5	0.79	0.73	0.5	0.66	0.41	0.22	0.2	0.19	-0.744
CoUGT71-1	GGTGGTGTTCCTGTGCTTC	TTGTTGTTGGTGGTGGTAGAC	1	1	1	0.61	0.65	0.71	0.57	0.58	0.59	0.97	1.08	1.28	0.76	0.9	0.75	0.42	0.37	0.38	-0.106281
CoUGT72-1	GTCAGTCGGTGTTGTATGTTTC	GTGCGGTCCATTCTTCTCC	1	1	1	0.58	0.71	1.04	1.16	1.04	0.88	3.56	4.2	3.68	3.01	2.06	3.07	1.72	1.59	1.42	0.715**
CoUGT73-1	GGTCAGTGTGGTGTTCCTC	GCGTTGTTTGTGGTGGTG	1	1	1	3.91	6.09	5.53	11.6	12.35	12.88	111.17	156.14	152.92	118.33	166.19	139.75	42.13	48.73	48.39	0.743**
CoUGT73-2	CCTGACTCTCCTCACCTCTC	GCTCGGCTTCTCTGAACTG	1	1	1	1.33	1.46	1.64	4.17	4.06	4.17	16.22	20.53	21.11	19.29	22.32	20.68	8.34	7.84	8.34	0.769**
CoUGT73-3	ATTCTGTTCTGTATGTGAGTTTCG	ATGAAGGAGCAATCGGAAGC	1	1	1	1.25	1.05	1.21	1.16	1.07	1.16	3.07	2.35	2.3	1.33	1.09	1.18	0.49	0.72	0.54	0.251117
CoUGT73-4	AGCCTCGTCGTGGATGTG	CGCCGCCTCTACCTTCTC	1	1	1	10.9	10.68	8.38	20.92	18.34	17.23	25.75	25.75	24.7	4.95	6.26	3.85	3.17	2.84	3.22	0.161394
CoUGT74-1	CCGACAACATTCACTCTCATC	CGCACAAACACCACACATC	1	1	1	0.91	0.64	0.75	1.22	0.85	0.92	2.99	3.25	3.51	3.07	3.27	2.45	0.93	0.66	0.74	0.543*
CoUGT74-2	GGACCAGTTGACCGATGC	CTTCACTAATAGCCTCCTTTGC	1	1	1	1.95	2.49	2.29	2.63	2.37	2.32	1.37	2.08	1.95	2.54	3.02	2.76	0.67	0.78	0.73	-0.129596
CoUGT75-1	TTCACAAGCACATCCTCCTC	AGACCATCATCATAGCCATCG	1	1	1	8.17	7.16	8.63	10.93	9.71	11.96	98.36	97.01	90.51	79.34	89.88	84.45	23.43	28.84	30.7	0.744**
CoUGT76-1	TGCTGGCTCATCCTGCTAC	GCTTACATATCTTGCGTTCACC	1	1	1	0.71	0.89	0.7	0.54	0.56	0.61	0.19	0.21	0.24	0.19	0.19	0.14	0.12	0.11	0.09	-0.953
CoUGT78-1	GGATGCGTTCTTGTGGTTC	CCGAGTGTGGTCCGAATG	1	1	1	3.07	3.67	3.52	4.52	5.12	4.62	8.32	7.98	7.66	10.1	9.69	7.98	5.72	6.85	6.85	0.844**
CoUGT79-1	CCCTTGGTTTGCCCTTGG	GGTGGAGATTGAATGGTTGG	1	1	1	0.4	0.51	0.43	0.66	0.71	0.77	4.41	6.73	5.31	8.82	9.85	9.25	3.81	4.26	4.08	0.747**
CoUGT79-1	AACAACCATTGATTCTAGCACAC	CTCCACTTCTACTCCAACTTCC	1	1	1	1.93	2.42	2.17	1.21	1.25	1.19	3.94	4.58	4.78	1.82	1.91	1.48	0.94	0.79	0.75	0.313224
CoUGT80-1	AGGGTAGTAGTAGCCAAGAGG	CCATTGAATACACCAGCATCG	1	1	1	1.27	0.99	0.79	0.8	1.16	0.9	1.93	2.31	2.07	1.52	1.32	0.99	1.61	1.92	1.88	0.801**
CoUGT80-2	TGTTGGCTGCTGGATTGG	GCTGAATGGGTATTTCTGAAGG	1	1	1	1.87	2.06	2.61	1.14	2	1.82	2.3	3.61	3.69	2.08	1.75	1.42	1.43	1.77	1.84	0.388896
CoUGT80-3	TCAGTATATTCCGCCGCTAC	GTTGCTAATCTCACACGATGG	1	1	1	0.87	1.01	0.88	0.73	0.95	0.86	2.85	3.36	3.23	2.25	2.38	1.67	1.2	1.33	1.23	0.658**
CoUGT85-1	GGTGTGCCTGTGATATGTTG	GCTTCTTCTGCTTTCTTCTTCC	1	1	1	4.17	4.35	4.38	2.2	2.53	2.55	0.94	1.13	1.39	0.73	0.62	0.54	0.33	0.22	0.3	-0.643
CoUGT90-1	TTCGTGCCATTCGCCAAC	GAGGAAGCCGTCAGATATAAGG	1	1	1	8.69	11.39	9.65	17.63	19.97	21.41	42.52	36	30.06	29.04	41.93	30.27	14.52	20.68	19.7	0.749**
CoUGT91-1	GCGGCGACCAATGTGTTC	CGGCGAAGTCAGGCTCTC	1	1	1	1.56	2.41	1.96	4.66	7.21	5.35	9.78	12.55	13.45	17.88	16.45	19.16	11.71	12.82	11.96	0.862**
CoUGT91-2	GAAGCACAGCCGAGTCAAG	GCATACCACGCCGAATCC	1	1	1	1.2	1.05	1.04	1.01	1.13	1.01	2.19	2.43	2.55	1.97	2.2	1.74	2.83	3.16	2.53	0.952**
CoUGT93-1	CCAAGCCATGATGAAGAACAAG	GGAGGAGATGAGACAGGAGAG	1	1	1	12.1	11.45	12.27	24.53	30.84	27.79	105.91	130.39	128.59	97.46	88.44	72.34	37.97	38.76	37.97	0.743**
CoUGT93-2	CGCTGGAAGTATCTACAACAC	GCTTGCTATGAGAGTTCTTGC	1	1	1	2.53	2.58	2.31	7.19	10.75	8.79	15.42	14.49	16.3	15.85	15.1	13.06	8.15	11.6	10.24	0.830**
CoUGT94-1	CAGAGCAAGATGAATGTCCTAATG	TGGTGGTGTGGTGGTGAG	1	1	1	3.19	3.17	3.47	8.65	10.65	9.02	29.31	31.2	30.77	34.14	33.21	24.31	14.66	19.61	15.82	0.835**
CoUGT94-2	TTGGAGAGGATTGGAGATATGG	ATGGCTATGATTGGGACACC	1	1	1	4.2	4.69	5.39	4.29	5.24	5.31	3.78	4.63	4.89	3.78	4.17	3.86	2.5	2.36	3.25	0.107841
CoUGT708-1	CACCGTCAAGCCAACAGTC	GGAGAGGAAGATAACAAGAGAGG	1	1	1	0.94	0.64	0.64	1.05	1.01	0.8	2.24	2.63	3.38	2.71	3.47	2.6	1.57	1.87	1.65	0.760**
CobHLH-1	CATCAGAACAGAGGAAGAATCG	GAAGGAAGAGTCATCGGTAGG	1	1	1	0.82	0.93	0.71	1.27	1.52	1.05	7.57	8.17	10.63	4.69	6.28	6.02	6.82	7.06	5.24	0.921**
CobHLH-2	CAAGGCTGGTCAGAAGAGG	CGGAAAGGGCAATGAATCG	1	1	1	3.95	4.57	4.21	5.33	6.2	5.59	13.58	16.95	17.31	8.59	10.01	10.15	9.94	9.27	11.03	0.860**
CobHLH-3	TGACAACTACCCAAGACTCTG	AATATAATTCACTGCCGCTTCC	1	1	1	1.91	2.12	1.76	1.4	1.38	1.24	1.02	1.4	1.41	1.25	1.33	1.33	0.62	0.7	0.73	-0.47
CoLBD-1	CCGTTGATGCTGTTCTGAATG	TTGGTAAGGTGGCGTATATCG	1	1	1	4.06522	3.34808	3.46615	6.33495	5.2537	4.80099	5.91072	4.60542	4.80099	9.14722	7.27695	7.85349	4.51064	3.71493	3.79298	0.529*
CoGRF-1	AGCATCAGCATCAGCATCAG	CATCACCACCGAAACAAACG	1	1	1	1.71	1.32	1.95	2.8	2.17	2.05	14.09	14.29	14.59	18.85	24.03	20.35	16.64	17.84	22.89	0.913**
CoGRF-2	CTTCTCAACACCATCATCTCATC	GTCCAGCAACCACATCCC	1	1	1	5.73582	5.81589	5.31474	8.75435	7.94474	8.39773	13.9288	11.4716	9.98664	16.7955	13.4543	13.5479	5.31474	4.53154	4.25748	0.540*
CoGRF-3	AAGGACCACTCACGACAAC	AGAGCAGATTAGATGGAACAGG	1	1	1	2.85469	2.75745	3.05958	5.32704	4.60542	4.35699	4.47949	4.20858	5.4768	7.74537	7.07796	8.6538	4.60542	4.0935	5.4014	0.652**
CoB3-1	ATGGTGGTGAGAAGTTAGTGAG	TTATGGTGATGATGCCGATGG	1	1	1	2.53	2.69	3.07	1.99	2.53	2.36	5.28	6.87	6.92	5.35	6.11	5.17	4.08	4.82	4.5	0.861**
CoB3-2	AATGGATGGTGGTAATGTTGAC	TGCGTGGTTATTCTGAGATGG	1	1	1	2.24492	1.67791	1.74917	2.84153	2.94173	2.88119	3.40267	2.56093	2.88119	3.04547	2.50822	2.34026	2.32409	2.02324	2.05148	0.541*
CoB3-3	TTATGGTGGTGGACTGACTG	ACAACTCGGTAGATACTGACG	1	1	1	1.39797	1.2086	1.3692	2.7384	2.33486	2.13366	1.62826	1.3692	1.47768	2.30271	2.36745	2.25532	2.3511	2.04675	2.25532	0.489*
CoMYB-1	AGACTGAGATGGATTAACTACTTG	GTGGTGCTTCGTTCTTGC	1	1	1	25.22	25.93	18.21	66.56	87.22	67.03	363.72	398.01	376.54	243.31	414.91	353.77	217.77	257.19	211.82	0.891**
CoMYB-2	ACGCCTTGTCTTGGAACTTC	TCCTCTCCTGAGCCTTCTTC	1	1	1	1.58	1.93	1.87	2.68	2.66	2.73	6.32	8.17	7.26	4.06	4.35	4.41	3.34	3.61	4.08	0.784**
CoMYB-3	GTAGTAGCGGTTGCGGAAG	GATGATGATGACGATGTTGTAAGG	1	1	1	9.23215	8.37835	8.14925	19.1154	19.3823	14.7912	41.8358	39.8544	42.4198	31.9261	25.753	25.0487	25.5751	27.2213	25.223	0.877**
CoMYB-4	GGGCTTTCCACAATATGAGTATC	TCATCTTGCTCTGGTGTATCG	1	1	1	1.71713	1.8025	1.3566	2.56685	2.15846	1.97247	2.21914	1.95884	1.86607	6.9163	5.89708	5.1337	12.996	12.5533	11.0043	0.714**
CoMYB-5	TCCTCACCACAGACCCTAAG	GACCCTTCACACCCATAACTC	1	1	1	0.94	1.2	0.96	0.73	0.9	0.76	1.26	1.14	1.02	0.91	1	0.77	0.45	0.46	0.35	-0.353896
CoMYB-6	GGCTATTGTTCCTGTTGATACC	GGCACTCTCGGCTATTGAAG	1	1	1	0.950439	0.93088	0.788218	0.874583	0.771997	0.705475	0.788218	0.766664	0.710382	0.799221	0.614152	0.63581	0.695762	0.730353	0.622725	-0.764
CoMYB-7	TCTGGTGCTCTGCTTGAAC	GTGATACATTGACTGGTGGAAG	1	1	1	2.38392	2.2868	1.97703	1.69741	1.50873	1.15936	1.76949	1.62826	1.65099	1.59475	1.37872	1.25992	0.819794	0.764895	0.708742	-0.29434
GAPDH	CTGCTGCCCACTTGAAGG	GACCCTCAACAATGCCAAAC
